# Supplementary material for: Guess who? On the importance of using appropriate name: case study of Marphysasanguinea (Montagu, 1813)
Source: Zookeys. 2019 Jul 2;859:1–15. doi: 10.3897/zookeys.859.34117 (PMC6616095; doi:10.3897/zookeys.859.34117)
Supplement: XML Treatment for Marphysa sanguinea [file zookeys.859.34117-treatment1.xml]

<!DOCTYPE tp:taxon-treatment
  PUBLIC "-//TaxonX//DTD Taxonomic Treatment Publishing DTD v0 20100105//EN" "tax-treatment-NSO.dtd">
<tp:taxon-treatment xmlns:tp="http://www.plazi.org/taxpub"><tp:treatment-meta><kwd-group><label>Taxon classification</label><kwd><named-content xmlns:xlink="http://www.w3.org/1999/xlink" content-type="kingdom">Animalia</named-content></kwd><kwd><named-content xmlns:xlink="http://www.w3.org/1999/xlink" content-type="order">Eunicida</named-content></kwd><kwd><named-content xmlns:xlink="http://www.w3.org/1999/xlink" content-type="family">Eunicidae1</named-content></kwd></kwd-group><mixed-citation publication-type="journal"><person-group><name><surname>Lavesque</surname><given-names>Nicolas</given-names></name><name><surname>Daffe</surname><given-names>Guillemine</given-names></name><name><surname>Grall</surname><given-names>Jacques</given-names></name><name><surname>Zanol</surname><given-names>Joana</given-names></name><name><surname>Benoit Gouillieux</surname><given-names/></name><name><surname>Hutchings</surname><given-names>Pat</given-names></name></person-group><article-title>Guess who? On the importance of using appropriate name: case study of <italic><tp:taxon-name><tp:taxon-name-part taxon-name-part-type="genus" reg="Marphysa">Marphysa</tp:taxon-name-part><tp:taxon-name-part taxon-name-part-type="species" reg="sanguinea">sanguinea</tp:taxon-name-part></tp:taxon-name></italic> (Montagu, 1813)</article-title><source>Zookeys</source><day>02</day><month>7</month><year>2019</year><volume>859</volume><fpage>1</fpage><lpage>15</lpage><pub-id pub-id-type="doi">10.3897/zookeys.859.34117</pub-id></mixed-citation></tp:treatment-meta><tp:nomenclature><tp:taxon-name>
                  <tp:taxon-name-part taxon-name-part-type="genus" reg="Marphysa">Marphysa</tp:taxon-name-part>
                  <tp:taxon-name-part taxon-name-part-type="species" reg="sanguinea">sanguinea</tp:taxon-name-part>
                </tp:taxon-name><tp:taxon-authority>(Montagu, 1813)</tp:taxon-authority><xref ref-type="fig" rid="F1">Figs 1</xref><xref ref-type="fig" rid="F2">, 2</xref><xref ref-type="fig" rid="F3">, 3</xref></tp:nomenclature><tp:treatment-sec sec-type="material" id="SECID0ESBAE"><title>Material examined.</title><p><named-content xmlns:xlink="http://www.w3.org/1999/xlink" content-type="dwc:institutional_code" xlink:type="simple">MNHN</named-content>-IA-TYPE 1856, one complete specimen, Mount Edgcumbe, Plymouth Sound, Cornwall, UK (<named-content xmlns:xlink="http://www.w3.org/1999/xlink" content-type="dwc:verbatimCoordinates" xlink:type="simple"><named-content content-type="geo-json" specific-use="{&#34;type&#34;:&#34;Point&#34;,&#34;coordinates&#34;:[-4.164444,50.349722]}" id="NCID0EACAE" xlink:type="simple">50°20'59"N, 4°09'52"W</named-content></named-content>), intertidal in soft rocks, 04 November 2017. MNRJP002048, one complete specimen, Mount Edgcumbe, Plymouth Sound, Cornwall (UK) (<named-content xmlns:xlink="http://www.w3.org/1999/xlink" content-type="dwc:verbatimCoordinates" xlink:type="simple"><named-content content-type="geo-json" specific-use="{&#34;type&#34;:&#34;Point&#34;,&#34;coordinates&#34;:[-4.164444,50.349722]}" id="NCID0EICAE" xlink:type="simple">50°20'59"N, 4°09'52"W</named-content></named-content>), intertidal in soft rocks, 04 November 2017. <named-content xmlns:xlink="http://www.w3.org/1999/xlink" content-type="dwc:institutional_code" xlink:type="simple">AM</named-content> W.51410, one complete specimen, Mount Edgcumbe, Plymouth Sound, Cornwall (UK) (<named-content xmlns:xlink="http://www.w3.org/1999/xlink" content-type="dwc:verbatimCoordinates" xlink:type="simple"><named-content content-type="geo-json" specific-use="{&#34;type&#34;:&#34;Point&#34;,&#34;coordinates&#34;:[-4.164444,50.349722]}" id="NCID0EVCAE" xlink:type="simple">50°20'59"N, 4°09'52"W</named-content></named-content>), intertidal in soft rocks, 04 November 2017. <named-content xmlns:xlink="http://www.w3.org/1999/xlink" content-type="dwc:institutional_code" xlink:type="simple">MNHN</named-content>-IA-TYPE 1857, one complete specimen, Pyla, Arcachon Bay, France (<named-content xmlns:xlink="http://www.w3.org/1999/xlink" content-type="dwc:verbatimCoordinates" xlink:type="simple"><named-content content-type="geo-json" specific-use="{&#34;type&#34;:&#34;Point&#34;,&#34;coordinates&#34;:[-1.237778,44.565833]}" id="NCID0ECDAE" xlink:type="simple">44°33'57"N, 1°14'16"W</named-content></named-content>), subtidal in turf slab (8m depth), 29 October 2017. <named-content xmlns:xlink="http://www.w3.org/1999/xlink" content-type="dwc:institutional_code" xlink:type="simple">AM</named-content> W. 49085, one complete specimen, Logonna-Daoulas, Bay of Brest, France (<named-content xmlns:xlink="http://www.w3.org/1999/xlink" content-type="dwc:verbatimCoordinates" xlink:type="simple"><named-content content-type="geo-json" specific-use="{&#34;type&#34;:&#34;Point&#34;,&#34;coordinates&#34;:[-4.324167,48.326944]}" id="NCID0EPDAE" xlink:type="simple">48°19'37"N, 4°19'27"W</named-content></named-content>), intertidal in soft rocks, 18 October 2016. <named-content xmlns:xlink="http://www.w3.org/1999/xlink" content-type="dwc:institutional_code" xlink:type="simple">AM</named-content> W.49086, Logonna-Daoulas, Bay of Brest, France (<named-content xmlns:xlink="http://www.w3.org/1999/xlink" content-type="dwc:verbatimCoordinates" xlink:type="simple"><named-content content-type="geo-json" specific-use="{&#34;type&#34;:&#34;Point&#34;,&#34;coordinates&#34;:[-4.324167,48.326944]}" id="NCID0E3DAE" xlink:type="simple">48°19'37"N, 4°19'27"W</named-content></named-content>), intertidal in soft rocks, 18 October 2016, several parapodia mounted for SEM. <named-content xmlns:xlink="http://www.w3.org/1999/xlink" content-type="dwc:institutional_code" xlink:type="simple">AM</named-content> W. 27392, one complete specimen, Devon, Plymouth, Mount Edgcumbe (<named-content xmlns:xlink="http://www.w3.org/1999/xlink" content-type="dwc:verbatimCoordinates" xlink:type="simple"><named-content content-type="geo-json" specific-use="{&#34;type&#34;:&#34;Point&#34;,&#34;coordinates&#34;:[-4.158333,50.352778]}" id="NCID0EJEAE" xlink:type="simple">50°21'10"N, 4°09'30"W</named-content></named-content>), intertidal from burrows in rock crevices, 25 October 1999.</p></tp:treatment-sec><tp:treatment-sec sec-type="description" id="SECID0EOEAE"><title>Description.</title><p>Body relatively long, with complete individuals ranging from 48.1 (ca. 138 chaetigers) to 163.1 mm (ca. 270 chaetigers) in length and from 3.7 to 6.6 mm in width (chaetiger 10 with parapodia), with same width throughout, slightly tapering <!--PageBreak -->at anterior end and abruptly tapering at posterior end. Body cylindrical on anterior chaetigers, becoming dorsoventrally flattened. Prostomium slightly shorter than anterior ring of peristomium, as wide as peristomium, bilobed with buccal lips separated by deep ventral and dorsal notch with each lobe rounded (Fig. <xref ref-type="fig" rid="F1">1B, C</xref>). Anterior ring of peristomium longer than posterior ring (2 to 3 times) (Fig. <xref ref-type="fig" rid="F1">1B, C</xref>). Eyes present, positioned posteriorly between palps and lateral antennae (Fig. <xref ref-type="fig" rid="F1">1C</xref>). Prostomial appendages slightly wrinkled, arranged in arc on the posterior margin of the prostomium; median antenna longer than lateral antennae reaching first chaetiger (Fig. <xref ref-type="fig" rid="F1">1A</xref>), palps shortest appendages (Fig. <xref ref-type="fig" rid="F1">1A, C</xref>). MI more than three times as long as carrier and five times longer than closing system. MIII located ventroanterior to MII. Attachment lamella of MIII long and thin, placed at the middle of the plate. Left MIV with attachment lamella semicircular, thin, situated along anterior edge. Right MIV with attachment lamella semicircular, larger than left one, situated along anterior edge. Maxillary formula: I=1+1, II=3‒4+5, III=6-7+0, IV=4+5‒6, V=1+1 (Fig. <xref ref-type="fig" rid="F1">1D</xref>).</p><fig id="F1" position="float" orientation="portrait"><label>Figure 1.</label><caption><p><italic><tp:taxon-name><tp:taxon-name-part taxon-name-part-type="genus" reg="Marphysa">Marphysa</tp:taxon-name-part><tp:taxon-name-part taxon-name-part-type="species" reg="sanguinea">sanguinea</tp:taxon-name-part></tp:taxon-name></italic>: <bold>A</bold> anterior part, dorsolateral view (<named-content xmlns:xlink="http://www.w3.org/1999/xlink" content-type="dwc:institutional_code" xlink:type="simple">MNHN</named-content>-IA-TYPE 1856) <bold>B</bold> anterior part, ventral view (<named-content xmlns:xlink="http://www.w3.org/1999/xlink" content-type="dwc:institutional_code" xlink:type="simple">MNHN</named-content>-IA-TYPE 1856) <bold>C</bold> anterior part, lateral view (MNRJP002048) <bold>D</bold> Maxillae, dorsal view (<named-content xmlns:xlink="http://www.w3.org/1999/xlink" content-type="dwc:institutional_code" xlink:type="simple">MNHN</named-content>-IA-TYPE 1856). Key: white arrow showing eye; MI to MV, maxillae I to V, Mc, maxillary carriers. Scale bars: 2 mm (<bold>A–C</bold>), 1mm (<bold>D</bold>).</p></caption><graphic xmlns:xlink="http://www.w3.org/1999/xlink" xlink:href="zookeys-859-001-g001.jpg" position="float" orientation="portrait" xlink:type="simple" id="oo_313986.jpg"/></fig><p>First few parapodia smaller than subsequent ones but all similar in structure. Notopodial cirri elongate and triangular (Figs <xref ref-type="fig" rid="F1">1C</xref>, <xref ref-type="fig" rid="F2">2A</xref>), digitiform in last chaetigers (Fig. <xref ref-type="fig" rid="F2">2C</xref>); longer than chaetal lobe. Ventral cirri from chaetiger 1 to 4–5 conical to tapering, <!--PageBreak -->with round wide tips, shorter than notopodial cirri (Fig. <xref ref-type="fig" rid="F2">2A</xref>); basally inflated from chaetiger 5–6, inflated base of round shape with round tip (Figs <xref ref-type="fig" rid="F1">1B</xref>, <xref ref-type="fig" rid="F2">2B</xref>); last chaetigers with triangular cirri (Fig. <xref ref-type="fig" rid="F2">2C</xref>). Pre-chaetal lobe inconspicuous; post-chaetal lobe from first chaetigers triangular swollen (Fig. <xref ref-type="fig" rid="F2">2A</xref>), longer than chaetal lobe, becoming inconspicuous from ca. chaetigers 15–20 (Figs <xref ref-type="fig" rid="F2">2B, C</xref>). Branchiae pectinate, from chaetiger 21 (from chaetiger 13 for small specimens) (Figs <xref ref-type="fig" rid="F1">1A</xref>, <xref ref-type="fig" rid="F2">2B</xref>), extending posteriorly by last 5–15 chaetigers; number of branchial filaments increasing from one in first chaetigers to maximum four in mid-body (Fig. <xref ref-type="fig" rid="F2">2B</xref>), posterior chaetigers with two filaments; filaments slightly annulated.</p><fig id="F2" position="float" orientation="portrait"><label>Figure 2.</label><caption><p><italic><tp:taxon-name><tp:taxon-name-part taxon-name-part-type="genus" reg="Marphysa">Marphysa</tp:taxon-name-part><tp:taxon-name-part taxon-name-part-type="species" reg="sanguinea">sanguinea</tp:taxon-name-part></tp:taxon-name></italic> (<named-content xmlns:xlink="http://www.w3.org/1999/xlink" content-type="dwc:institutional_code" xlink:type="simple">MNHN</named-content>-IA-TYPE 1856): <bold>A</bold> parapodium from anterior chaetiger <bold>B</bold> parapodium from mid-body <bold>C</bold> parapodia from posterior chaetiger <bold>D</bold> parapodium from posterior chaetiger. Abbreviation: SH, Subacicular hook. Scale bars: 1 mm (<bold>B</bold>), 500µm (<bold>A, C</bold>), 100µm (<bold>D</bold>).</p></caption><graphic xmlns:xlink="http://www.w3.org/1999/xlink" xlink:href="zookeys-859-001-g002.jpg" position="float" orientation="portrait" xlink:type="simple" id="oo_313987.jpg"/></fig><p>Chaetae arranged in two bundles: supra-acicular and sub-acicular, separated by a row of aciculae. Aciculae dark, tapering, very protruding, 1–4 per parapodium in anterior chaetigers and 2–3 in mid and posterior chaetigers. Single subacicular bifid hook present from chaetiger 21–25 to nearly end of body, dark on base to middle <!--PageBreak -->and translucent at the distal end (Figs <xref ref-type="fig" rid="F2">2D</xref>, <xref ref-type="fig" rid="F3">3D</xref>). Supra-acicular bundle with limbate and pectinate chaetae; sub-acicular with compound spiniger chaetae. Between 10 to 20 limbate chaetae, chaetae of different lengths with hirsute blades, similar to each other. Pectinate chaetae present from chaetiger 2–3 (with up to 28 pectinate chaetae within a single parapodia), restricted to supra-acicular fascicle. Pectinate chaetae of two types. In anterior parapodia, isodonts narrow (n &lt; 10) with long internal teeth (with <!--PageBreak -->ca. 14–15 tapering teeth) and two long outer winged teeth (nearly 2–3 times longer than inner teeth) (type 1) (Fig. <xref ref-type="fig" rid="F3">3A</xref>). Median and posterior parapodia with two types of pectinate chaetae (Fig. <xref ref-type="fig" rid="F2">2C</xref>): thin, isodonts narrow, with ca. 25 short teeth (type 1) (Fig. <xref ref-type="fig" rid="F3">3B, C</xref>); anodonts wide pectinate chaetae with long and thick teeth (n = 6–14) (type 2) (Fig. <xref ref-type="fig" rid="F3">3C</xref>); Type 2 less numerous (3–7) than type 1 (16–22). Compound spinigers with hirsute shafts and “socket-like” articulations (Fig. <xref ref-type="fig" rid="F2">2A</xref>), present along whole body, with more than 30 spinigers within a parapodia. Compound falcigers absent.</p><fig id="F3" position="float" orientation="portrait"><label>Figure 3.</label><caption><p>SEM images of <italic><tp:taxon-name><tp:taxon-name-part taxon-name-part-type="genus" reg="Marphysa">Marphysa</tp:taxon-name-part><tp:taxon-name-part taxon-name-part-type="species" reg="sanguinea">sanguinea</tp:taxon-name-part></tp:taxon-name></italic>: <bold>A</bold> isodont, symmetrical pectinate chaetae from anterior chaetiger (<named-content xmlns:xlink="http://www.w3.org/1999/xlink" content-type="dwc:institutional_code" xlink:type="simple">AM</named-content> W.49086, 3<sup>rd</sup> chaetiger) <bold>B</bold> isodont, symmetrical pectinate chaetae from mid-body chaetiger (<named-content xmlns:xlink="http://www.w3.org/1999/xlink" content-type="dwc:institutional_code" xlink:type="simple">AM</named-content> W.49086, chaetiger 108) <bold>C</bold> the two types of pectinate chaetae (<named-content xmlns:xlink="http://www.w3.org/1999/xlink" content-type="dwc:institutional_code" xlink:type="simple">AM</named-content> W.49086, far posterior chaetiger) <bold>D</bold> subacicular bifid hook (<named-content xmlns:xlink="http://www.w3.org/1999/xlink" content-type="dwc:institutional_code" xlink:type="simple">AM</named-content> W.49086, chaetiger 142). Numbers in white circles indicate the type of pectinate chaetae.</p></caption><graphic xmlns:xlink="http://www.w3.org/1999/xlink" xlink:href="zookeys-859-001-g003.jpg" position="float" orientation="portrait" xlink:type="simple" id="oo_313988.jpg"/></fig><p>Pygidium with only one pair of relatively short pygidial cirri on ventral margin (approximately as long as last five chaetigers), anus slightly crenulated.</p><!--PageBreak --></tp:treatment-sec><tp:treatment-sec sec-type="remarks" id="SECID0E1MAE"><title>Remarks.</title><p>Specimens both from British and French coasts agree with the description of the neotype and with voucher <named-content xmlns:xlink="http://www.w3.org/1999/xlink" content-type="dwc:institutional_code" xlink:type="simple">AM</named-content> W.27392 which was also compared in the neotype description by <xref ref-type="bibr" rid="B14">Hutchings and Karageorgopoulos (2003)</xref>. Most morphological characteristics are within the variation range of those observed by <xref ref-type="bibr" rid="B14">Hutchings and Karageorgopoulos (2003)</xref>. However, few differences can be noticed: (1) larger number of pectinate chaetae (up to 28, instead of 10–14) beginning from chaetiger 2–3 (instead of chaetiger 1–2), (2) presence of coarsely denticulate chaetae with less teeth (6–14 teeth instead of ca. 14). These variations are typical within a species in the <italic><tp:taxon-name><tp:taxon-name-part taxon-name-part-type="genus" reg="Marphysa">Marphysa</tp:taxon-name-part></tp:taxon-name></italic> genus.</p></tp:treatment-sec><tp:treatment-sec sec-type="Molecular data" id="SECID0EUNAE"><title>Molecular data.</title><p>COI gene was successfully sequenced and published at NCBI GenBank for the tree specimens sampled in Cornwall near the locality type (Table <xref ref-type="table" rid="T1">1</xref>). COI was also successfully sequenced for specimens sampled in Brest and in Arcachon (Table <xref ref-type="table" rid="T1">1</xref>).</p><table-wrap id="T1" position="float" orientation="portrait"><label>Table 1.</label><caption><p>List of terminal taxa used in molecular analysis, GenBank accession numbers, status of the species, locality of analysed specimen, and voucher specimen catalogue numbers.</p></caption><table id="TID0EG5AG" rules="all"><tbody><tr><th rowspan="1" colspan="1">Species</th><th rowspan="1" colspan="1">GenBank accession number</th><th rowspan="1" colspan="1">Status</th><th rowspan="1" colspan="1">Locality</th><th rowspan="1" colspan="1">Voucher specimen</th></tr><tr><td rowspan="1" colspan="1"><tp:taxon-name><tp:taxon-name-part taxon-name-part-type="genus" reg="Eunice">Eunice</tp:taxon-name-part><tp:taxon-name-part taxon-name-part-type="uncertainty-rank">cf.</tp:taxon-name-part><tp:taxon-name-part taxon-name-part-type="species" reg="violaceomaculata">violaceomaculata</tp:taxon-name-part></tp:taxon-name> Ehlers, 1887</td><td rowspan="1" colspan="1">
                          <ext-link xmlns:xlink="http://www.w3.org/1999/xlink" ext-link-type="gen" xlink:href="GQ497542" xlink:type="simple">GQ497542</ext-link>
                        </td><td rowspan="1" colspan="1">valid</td><td rowspan="1" colspan="1">Carrie Bow Cay, Belize</td><td rowspan="1" colspan="1"/></tr><tr><td rowspan="1" colspan="1"><italic><tp:taxon-name><tp:taxon-name-part taxon-name-part-type="genus" reg="Palola">Palola</tp:taxon-name-part><tp:taxon-name-part taxon-name-part-type="species" reg="viridis">viridis</tp:taxon-name-part></tp:taxon-name></italic> Gray in Stair, 1847</td><td rowspan="1" colspan="1">
                          <ext-link xmlns:xlink="http://www.w3.org/1999/xlink" ext-link-type="gen" xlink:href="GQ497556" xlink:type="simple">GQ497556</ext-link>
                        </td><td rowspan="1" colspan="1">valid</td><td rowspan="1" colspan="1">Kosrae, Micronesia</td><td rowspan="1" colspan="1"/></tr><tr><td rowspan="1" colspan="1"><italic><tp:taxon-name><tp:taxon-name-part taxon-name-part-type="genus" reg="Leodice">Leodice</tp:taxon-name-part><tp:taxon-name-part taxon-name-part-type="species" reg="rubra">rubra</tp:taxon-name-part></tp:taxon-name></italic> (Grube, 1856)</td><td rowspan="1" colspan="1">
                          <ext-link xmlns:xlink="http://www.w3.org/1999/xlink" ext-link-type="gen" xlink:href="GQ497528" xlink:type="simple">GQ497528</ext-link>
                        </td><td rowspan="1" colspan="1">valid</td><td rowspan="1" colspan="1">Ceará, Brazil</td><td rowspan="1" colspan="1"/></tr><tr><td rowspan="1" colspan="1"><italic><tp:taxon-name><tp:taxon-name-part taxon-name-part-type="genus" reg="Marphysa">M.</tp:taxon-name-part><tp:taxon-name-part taxon-name-part-type="species" reg="aegypti">aegypti</tp:taxon-name-part></tp:taxon-name></italic> Elgetany, El-Ghobashy, Ghoneim &amp; Struck, 2018</td><td rowspan="1" colspan="1">
                          <ext-link xmlns:xlink="http://www.w3.org/1999/xlink" ext-link-type="gen" xlink:href="MF196968" xlink:type="simple">MF196968</ext-link>
                        </td><td rowspan="1" colspan="1">valid</td><td rowspan="1" colspan="1">Suez Canal, Egypt</td><td rowspan="1" colspan="1"/></tr><tr><td rowspan="1" colspan="1"><italic><tp:taxon-name><tp:taxon-name-part taxon-name-part-type="genus" reg="Marphysa">M.</tp:taxon-name-part><tp:taxon-name-part taxon-name-part-type="species" reg="bifurcata">bifurcata</tp:taxon-name-part></tp:taxon-name></italic> Kott, 1951</td><td rowspan="1" colspan="1">
                          <ext-link xmlns:xlink="http://www.w3.org/1999/xlink" ext-link-type="gen" xlink:href="KX172177" xlink:type="simple">KX172177</ext-link>
                        </td><td rowspan="1" colspan="1">valid</td><td rowspan="1" colspan="1">Lizard Island, Australia</td><td rowspan="1" colspan="1"/></tr><tr><td rowspan="1" colspan="1"><italic><tp:taxon-name><tp:taxon-name-part taxon-name-part-type="genus" reg="Marphysa">M.</tp:taxon-name-part><tp:taxon-name-part taxon-name-part-type="species" reg="brevitentaculata">brevitentaculata</tp:taxon-name-part></tp:taxon-name></italic> Treadwell, 1921</td><td rowspan="1" colspan="1">
                          <ext-link xmlns:xlink="http://www.w3.org/1999/xlink" ext-link-type="gen" xlink:href="GQ497548" xlink:type="simple">GQ497548</ext-link>
                        </td><td rowspan="1" colspan="1">valid</td><td rowspan="1" colspan="1">Quintana Roo, Mexico</td><td rowspan="1" colspan="1"/></tr><tr><td rowspan="1" colspan="1"><italic><tp:taxon-name><tp:taxon-name-part taxon-name-part-type="genus" reg="Marphysa">M.</tp:taxon-name-part><tp:taxon-name-part taxon-name-part-type="species" reg="californica">californica</tp:taxon-name-part></tp:taxon-name></italic> Moore, 1909</td><td rowspan="1" colspan="1">
                          <ext-link xmlns:xlink="http://www.w3.org/1999/xlink" ext-link-type="gen" xlink:href="GQ497552" xlink:type="simple">GQ497552</ext-link>
                        </td><td rowspan="1" colspan="1">valid</td><td rowspan="1" colspan="1">California, USA</td><td rowspan="1" colspan="1"/></tr><tr><td rowspan="1" colspan="1"><italic><tp:taxon-name><tp:taxon-name-part taxon-name-part-type="genus" reg="Marphysa">M.</tp:taxon-name-part><tp:taxon-name-part taxon-name-part-type="species" reg="disjuncta">disjuncta</tp:taxon-name-part></tp:taxon-name></italic> Hartman, 1961</td><td rowspan="1" colspan="1">
                          <ext-link xmlns:xlink="http://www.w3.org/1999/xlink" ext-link-type="gen" xlink:href="GQ497549" xlink:type="simple">GQ497549</ext-link>
                        </td><td rowspan="1" colspan="1">valid</td><td rowspan="1" colspan="1">California, USA</td><td rowspan="1" colspan="1"/></tr><tr><td rowspan="1" colspan="1"><italic><tp:taxon-name><tp:taxon-name-part taxon-name-part-type="genus" reg="Marphysa">M.</tp:taxon-name-part><tp:taxon-name-part taxon-name-part-type="species" reg="fauchaldi">fauchaldi</tp:taxon-name-part></tp:taxon-name></italic> Glasby &amp; Hutchings, 2010</td><td rowspan="1" colspan="1">
                          <ext-link xmlns:xlink="http://www.w3.org/1999/xlink" ext-link-type="gen" xlink:href="KX172165" xlink:type="simple">KX172165</ext-link>
                        </td><td rowspan="1" colspan="1">valid</td><td rowspan="1" colspan="1">North Australia</td><td rowspan="1" colspan="1"/></tr><tr><td rowspan="1" colspan="1"><italic><tp:taxon-name><tp:taxon-name-part taxon-name-part-type="genus" reg="Marphysa">M.</tp:taxon-name-part><tp:taxon-name-part taxon-name-part-type="species" reg="kristiani">kristiani</tp:taxon-name-part></tp:taxon-name></italic> Zanol et al., 2016</td><td rowspan="1" colspan="1">
                          <ext-link xmlns:xlink="http://www.w3.org/1999/xlink" ext-link-type="gen" xlink:href="KX172141" xlink:type="simple">KX172141</ext-link>
                        </td><td rowspan="1" colspan="1">valid</td><td rowspan="1" colspan="1">Cowan Creek, Australia</td><td rowspan="1" colspan="1"/></tr><tr><td rowspan="1" colspan="1"><italic><tp:taxon-name><tp:taxon-name-part taxon-name-part-type="genus" reg="Marphysa">M.</tp:taxon-name-part><tp:taxon-name-part taxon-name-part-type="species" reg="mossambica">mossambica</tp:taxon-name-part></tp:taxon-name></italic> (Peters, 1854)</td><td rowspan="1" colspan="1">
                          <ext-link xmlns:xlink="http://www.w3.org/1999/xlink" ext-link-type="gen" xlink:href="KX172164" xlink:type="simple">KX172164</ext-link>
                        </td><td rowspan="1" colspan="1">valid</td><td rowspan="1" colspan="1">Australia</td><td rowspan="1" colspan="1"/></tr><tr><td rowspan="1" colspan="1"><italic><tp:taxon-name><tp:taxon-name-part taxon-name-part-type="genus" reg="Marphysa">M.</tp:taxon-name-part><tp:taxon-name-part taxon-name-part-type="species" reg="mullawa">mullawa</tp:taxon-name-part></tp:taxon-name></italic> Hutchings &amp; Karageorgopoulos, 2003</td><td rowspan="1" colspan="1">
                          <ext-link xmlns:xlink="http://www.w3.org/1999/xlink" ext-link-type="gen" xlink:href="KX172166" xlink:type="simple">KX172166</ext-link>
                        </td><td rowspan="1" colspan="1">valid</td><td rowspan="1" colspan="1">Careel Bay, Australia</td><td rowspan="1" colspan="1"/></tr><tr><td rowspan="1" colspan="1"><italic><tp:taxon-name><tp:taxon-name-part taxon-name-part-type="genus" reg="Marphysa">M.</tp:taxon-name-part><tp:taxon-name-part taxon-name-part-type="species" reg="pseudosessiloa">pseudosessiloa</tp:taxon-name-part></tp:taxon-name></italic> Zanol, da Silva &amp; Hutchings, 2017</td><td rowspan="1" colspan="1">
                          <ext-link xmlns:xlink="http://www.w3.org/1999/xlink" ext-link-type="gen" xlink:href="KY605405" xlink:type="simple">KY605405</ext-link>
                        </td><td rowspan="1" colspan="1">valid</td><td rowspan="1" colspan="1">Careel Bay, Australia</td><td rowspan="1" colspan="1"/></tr><tr><td rowspan="1" colspan="1"><italic><tp:taxon-name><tp:taxon-name-part taxon-name-part-type="genus" reg="Marphysa">M.</tp:taxon-name-part><tp:taxon-name-part taxon-name-part-type="species" reg="victori">victori</tp:taxon-name-part></tp:taxon-name></italic> Lavesque, Daffe, Bonifácio &amp; Hutchings, 2017</td><td rowspan="1" colspan="1">
                          <ext-link xmlns:xlink="http://www.w3.org/1999/xlink" ext-link-type="gen" xlink:href="MG384997" xlink:type="simple">MG384997</ext-link>
                        </td><td rowspan="1" colspan="1">valid</td><td rowspan="1" colspan="1">Arcachon, France</td><td rowspan="1" colspan="1"/></tr><tr><td rowspan="1" colspan="1"><italic><tp:taxon-name><tp:taxon-name-part taxon-name-part-type="genus" reg="Marphysa">M.</tp:taxon-name-part><tp:taxon-name-part taxon-name-part-type="species" reg="viridis">viridis</tp:taxon-name-part></tp:taxon-name></italic> Treadwell, 1917</td><td rowspan="1" colspan="1">
                          <ext-link xmlns:xlink="http://www.w3.org/1999/xlink" ext-link-type="gen" xlink:href="GQ497553" xlink:type="simple">GQ497553</ext-link>
                        </td><td rowspan="1" colspan="1">valid</td><td rowspan="1" colspan="1">Ceará, Brazil</td><td rowspan="1" colspan="1"/></tr><tr><td rowspan="15" colspan="1"><italic><tp:taxon-name><tp:taxon-name-part taxon-name-part-type="genus" reg="Marphysa">M.</tp:taxon-name-part><tp:taxon-name-part taxon-name-part-type="species" reg="sanguinea">sanguinea</tp:taxon-name-part></tp:taxon-name></italic> (Montagu, 1813)</td><td rowspan="1" colspan="1">
                          <ext-link xmlns:xlink="http://www.w3.org/1999/xlink" ext-link-type="gen" xlink:href="GQ497547" xlink:type="simple">GQ497547</ext-link>
                        </td><td rowspan="1" colspan="1">valid</td><td rowspan="1" colspan="1">Callot Island, France</td><td rowspan="1" colspan="1"/></tr><tr><td rowspan="1" colspan="1">
                          <ext-link xmlns:xlink="http://www.w3.org/1999/xlink" ext-link-type="gen" xlink:href="MK541904" xlink:type="simple">MK541904</ext-link>
                        </td><td rowspan="1" colspan="1">valid</td><td rowspan="1" colspan="1">Cornwall, UK</td><td rowspan="1" colspan="1"><named-content xmlns:xlink="http://www.w3.org/1999/xlink" content-type="dwc:institutional_code" xlink:type="simple">AM</named-content> W.51410</td></tr><tr><td rowspan="1" colspan="1">
                          <ext-link xmlns:xlink="http://www.w3.org/1999/xlink" ext-link-type="gen" xlink:href="MK950851" xlink:type="simple">MK950851</ext-link>
                        </td><td rowspan="1" colspan="1">valid</td><td rowspan="1" colspan="1">Cornwall, UK</td><td rowspan="1" colspan="1"><named-content xmlns:xlink="http://www.w3.org/1999/xlink" content-type="dwc:institutional_code" xlink:type="simple">MNHN</named-content>-IA-TYPE 1856</td></tr><tr><td rowspan="1" colspan="1">
                          <ext-link xmlns:xlink="http://www.w3.org/1999/xlink" ext-link-type="gen" xlink:href="MK950852" xlink:type="simple">MK950852</ext-link>
                        </td><td rowspan="1" colspan="1">valid</td><td rowspan="1" colspan="1">Cornwall, UK</td><td rowspan="1" colspan="1">MNRJP002048</td></tr><tr><td rowspan="1" colspan="1">
                          <ext-link xmlns:xlink="http://www.w3.org/1999/xlink" ext-link-type="gen" xlink:href="MK950853" xlink:type="simple">MK950853</ext-link>
                        </td><td rowspan="1" colspan="1">valid</td><td rowspan="1" colspan="1">Arcachon, France</td><td rowspan="1" colspan="1"><named-content xmlns:xlink="http://www.w3.org/1999/xlink" content-type="dwc:institutional_code" xlink:type="simple">MNHN</named-content>-IA-TYPE 1857</td></tr><tr><td rowspan="1" colspan="1">
                          <ext-link xmlns:xlink="http://www.w3.org/1999/xlink" ext-link-type="gen" xlink:href="MK967470" xlink:type="simple">MK967470</ext-link>
                        </td><td rowspan="1" colspan="1">valid</td><td rowspan="1" colspan="1">Brest, France</td><td rowspan="1" colspan="1"><named-content xmlns:xlink="http://www.w3.org/1999/xlink" content-type="dwc:institutional_code" xlink:type="simple">AM</named-content> W. 49085</td></tr><tr><td rowspan="1" colspan="1">
                          <ext-link xmlns:xlink="http://www.w3.org/1999/xlink" ext-link-type="gen" xlink:href="MH826265" xlink:type="simple">MH826265</ext-link>
                        </td><td rowspan="1" colspan="1">invalid</td><td rowspan="1" colspan="1">USA</td><td rowspan="1" colspan="1"/></tr><tr><td rowspan="1" colspan="1">
                          <ext-link xmlns:xlink="http://www.w3.org/1999/xlink" ext-link-type="gen" xlink:href="KP255196" xlink:type="simple">KP255196</ext-link>
                        </td><td rowspan="1" colspan="1">invalid</td><td rowspan="1" colspan="1">USA</td><td rowspan="1" colspan="1"/></tr><tr><td rowspan="1" colspan="1">
                          <ext-link xmlns:xlink="http://www.w3.org/1999/xlink" ext-link-type="gen" xlink:href="KR916873" xlink:type="simple">KR916873</ext-link>
                        </td><td rowspan="1" colspan="1">invalid</td><td rowspan="1" colspan="1">Portugal</td><td rowspan="1" colspan="1"/></tr><tr><td rowspan="1" colspan="1">
                          <ext-link xmlns:xlink="http://www.w3.org/1999/xlink" ext-link-type="gen" xlink:href="AY040708" xlink:type="simple">AY040708</ext-link>
                        </td><td rowspan="1" colspan="1">invalid</td><td rowspan="1" colspan="1">?</td><td rowspan="1" colspan="1"/></tr><tr><td rowspan="1" colspan="1">
                          <ext-link xmlns:xlink="http://www.w3.org/1999/xlink" ext-link-type="gen" xlink:href="KY129890" xlink:type="simple">KY129890</ext-link>
                        </td><td rowspan="1" colspan="1">invalid</td><td rowspan="1" colspan="1">East China Sea</td><td rowspan="1" colspan="1"/></tr><tr><td rowspan="1" colspan="1">
                          <ext-link xmlns:xlink="http://www.w3.org/1999/xlink" ext-link-type="gen" xlink:href="KY129891" xlink:type="simple">KY129891</ext-link>
                        </td><td rowspan="1" colspan="1">invalid</td><td rowspan="1" colspan="1">East China Sea</td><td rowspan="1" colspan="1"/></tr><tr><td rowspan="1" colspan="1">
                          <ext-link xmlns:xlink="http://www.w3.org/1999/xlink" ext-link-type="gen" xlink:href="KF733802" xlink:type="simple">KF733802</ext-link>
                        </td><td rowspan="1" colspan="1">invalid</td><td rowspan="1" colspan="1">Yellow Sea, China</td><td rowspan="1" colspan="1"/></tr><tr><td rowspan="1" colspan="1">
                          <ext-link xmlns:xlink="http://www.w3.org/1999/xlink" ext-link-type="gen" xlink:href="EU352317" xlink:type="simple">EU352317</ext-link>
                        </td><td rowspan="1" colspan="1">invalid</td><td rowspan="1" colspan="1">China?</td><td rowspan="1" colspan="1"/></tr><tr><td rowspan="1" colspan="1">
                          <ext-link xmlns:xlink="http://www.w3.org/1999/xlink" ext-link-type="gen" xlink:href="EU352316" xlink:type="simple">EU352316</ext-link>
                        </td><td rowspan="1" colspan="1">invalid</td><td rowspan="1" colspan="1">China?</td><td rowspan="1" colspan="1"/></tr></tbody></table></table-wrap><p>First of all, molecular analysis distinguished <italic><tp:taxon-name><tp:taxon-name-part taxon-name-part-type="genus" reg="Marphysa">M.</tp:taxon-name-part><tp:taxon-name-part taxon-name-part-type="species" reg="sanguinea">sanguinea</tp:taxon-name-part></tp:taxon-name></italic> from other species with sequences available in GenBank (Fig. <xref ref-type="fig" rid="F4">4</xref>). Analysis permitted the grouping of specimens of <italic><tp:taxon-name><tp:taxon-name-part taxon-name-part-type="genus" reg="Marphysa">M.</tp:taxon-name-part><tp:taxon-name-part taxon-name-part-type="species" reg="sanguinea">sanguinea</tp:taxon-name-part></tp:taxon-name></italic> from Cornwall together with specimens from French Atlantic coast <!--PageBreak -->(Arcachon, Brest) but also from southern English Channel, Callot Island (<xref ref-type="bibr" rid="B49">Zanol et al. 2014</xref>) (Fig. <xref ref-type="fig" rid="F4">4</xref>). Intraspecific pairwise genetic distances for COI were zero among these specimens. This tree clearly emphasised the presence of different species among this <italic><tp:taxon-name><tp:taxon-name-part taxon-name-part-type="genus" reg="Marphysa"/><tp:taxon-name-part taxon-name-part-type="species" reg="sanguinea">sanguinea</tp:taxon-name-part></tp:taxon-name></italic> complex. Especially, some specimens registered as <italic><tp:taxon-name><tp:taxon-name-part taxon-name-part-type="genus" reg="Marphysa">M.</tp:taxon-name-part><tp:taxon-name-part taxon-name-part-type="species" reg="sanguinea">sanguinea</tp:taxon-name-part></tp:taxon-name></italic> did not belong even to the <italic><tp:taxon-name><tp:taxon-name-part taxon-name-part-type="genus" reg="Marphysa">Marphysa</tp:taxon-name-part></tp:taxon-name></italic> genus (<ext-link xmlns:xlink="http://www.w3.org/1999/xlink" ext-link-type="gen" xlink:href="EU352317" xlink:type="simple">EU352317</ext-link> and <ext-link xmlns:xlink="http://www.w3.org/1999/xlink" ext-link-type="gen" xlink:href="EU352316" xlink:type="simple">EU352316</ext-link>).</p><fig id="F4" position="float" orientation="portrait"><label>Figure 4.</label><caption><p>Maximum Likelihood tree of valid species of <italic><tp:taxon-name><tp:taxon-name-part taxon-name-part-type="genus" reg="Marphysa">Marphysa</tp:taxon-name-part></tp:taxon-name></italic> and different <italic><tp:taxon-name><tp:taxon-name-part taxon-name-part-type="genus" reg="Marphysa">Marphysa</tp:taxon-name-part><tp:taxon-name-part taxon-name-part-type="species" reg="sanguinea">sanguinea</tp:taxon-name-part></tp:taxon-name></italic> available in GenBank, based on cytochrome oxidase I (COI) sequences and Kimura-2-parameters model. Bootstrap values on nodes if &gt;50. Sequence accession numbers refer to Table <xref ref-type="table" rid="T1">1</xref>.</p></caption><graphic xmlns:xlink="http://www.w3.org/1999/xlink" xlink:href="zookeys-859-001-g004.jpg" position="float" orientation="portrait" xlink:type="simple" id="oo_313989.jpg"/></fig><p>Finally, a comparison of sequences of COI of a specimen from the type locality (<named-content xmlns:xlink="http://www.w3.org/1999/xlink" content-type="dwc:institutional_code" xlink:type="simple">AM</named-content> W.51410) with specimen used to sequence the complete mitochondrial genome of <italic><tp:taxon-name><tp:taxon-name-part taxon-name-part-type="genus" reg="Marphysa">M.</tp:taxon-name-part><tp:taxon-name-part taxon-name-part-type="species" reg="sanguinea">sanguinea</tp:taxon-name-part></tp:taxon-name></italic> (accession number: <ext-link xmlns:xlink="http://www.w3.org/1999/xlink" ext-link-type="gen" xlink:href="KF733802" xlink:type="simple">KF733802</ext-link>, specimen from China) (<xref ref-type="bibr" rid="B24">Li et al. 2016</xref>) was performed. Unsurprisingly, these sequences were very different; the interspecific pairwise genetic distance was 18.5%.</p></tp:treatment-sec><ref-list><ref id="B14"><mixed-citation xmlns:xlink="http://www.w3.org/1999/xlink" xlink:type="simple"><person-group><name name-style="western"><surname>Hutchings</surname><given-names>PA</given-names></name><name name-style="western"><surname>Karageorgopoulos</surname><given-names>P</given-names></name></person-group> (<year>2003</year>) <article-title>Designation of a neotype of <italic><tp:taxon-name><tp:taxon-name-part taxon-name-part-type="genus">Marphysa</tp:taxon-name-part><tp:taxon-name-part taxon-name-part-type="species">sanguinea</tp:taxon-name-part></tp:taxon-name></italic> (Montagu, 1813) and a description of a new species of <italic><tp:taxon-name><tp:taxon-name-part taxon-name-part-type="genus">Marphysa</tp:taxon-name-part></tp:taxon-name></italic> from Eastern Australia.</article-title><source>Hydrobiologia</source><volume>496</volume>: <fpage>87</fpage>–<lpage>94</lpage>. <ext-link xlink:type="simple" ext-link-type="doi" xlink:href="10.1023/A:1026124310552">https://doi.org/10.1023/A:1026124310552</ext-link></mixed-citation></ref><ref id="B49"><mixed-citation xmlns:xlink="http://www.w3.org/1999/xlink" xlink:type="simple"><person-group><name name-style="western"><surname>Zanol</surname><given-names>J</given-names></name><name name-style="western"><surname>Halanych</surname><given-names>KM</given-names></name><name name-style="western"><surname>Fauchald</surname><given-names>K</given-names></name></person-group> (<year>2014</year>) <article-title>Reconciling taxonomy and phylogeny in the bristleworm family <tp:taxon-name><tp:taxon-name-part taxon-name-part-type="family">Eunicidae</tp:taxon-name-part></tp:taxon-name> (polychaete, <tp:taxon-name><tp:taxon-name-part taxon-name-part-type="phylum">Annelida</tp:taxon-name-part></tp:taxon-name>).</article-title><source>Zoologica Scripta</source><volume>43</volume>: <fpage>79</fpage>–<lpage>100</lpage>. <ext-link xlink:type="simple" ext-link-type="doi" xlink:href="10.1111/zsc.12034">https://doi.org/10.1111/zsc.12034</ext-link></mixed-citation></ref><ref id="B24"><mixed-citation xmlns:xlink="http://www.w3.org/1999/xlink" xlink:type="simple"><person-group><name name-style="western"><surname>Li</surname><given-names>S</given-names></name><name name-style="western"><surname>Chen</surname><given-names>Y</given-names></name><name name-style="western"><surname>Zhang</surname><given-names>M</given-names></name><name name-style="western"><surname>Bao</surname><given-names>X</given-names></name><name name-style="western"><surname>Li</surname><given-names>Y</given-names></name><name name-style="western"><surname>Teng</surname><given-names>W</given-names></name><name name-style="western"><surname>Liu</surname><given-names>Z</given-names></name><name name-style="western"><surname>Fu</surname><given-names>C</given-names></name><name name-style="western"><surname>Wang</surname><given-names>Q</given-names></name><name name-style="western"><surname>Liu</surname><given-names>W</given-names></name></person-group> (<year>2016</year>) <article-title>Complete mitochondrial genome of the marine polychaete, <italic><tp:taxon-name><tp:taxon-name-part taxon-name-part-type="genus">Marphysa</tp:taxon-name-part><tp:taxon-name-part taxon-name-part-type="species">sanguinea</tp:taxon-name-part></tp:taxon-name></italic> (<tp:taxon-name><tp:taxon-name-part taxon-name-part-type="class">Polychaeta</tp:taxon-name-part></tp:taxon-name>, <tp:taxon-name><tp:taxon-name-part taxon-name-part-type="order">Eunicida</tp:taxon-name-part></tp:taxon-name>).</article-title><source>Mitochondrial DNA Part A</source><volume>27</volume>: <fpage>42</fpage>–<lpage>43</lpage>. <ext-link xlink:type="simple" ext-link-type="doi" xlink:href="10.3109/19401736.2013.869686">https://doi.org/10.3109/19401736.2013.869686</ext-link></mixed-citation></ref></ref-list></tp:taxon-treatment>
